# Supplementary material for: Symmetric core-cohesive blockmodel in preschool children’s interaction networks
Source: PLoS One. 2020 Jan 15;15(1):e0226801. doi: 10.1371/journal.pone.0226801 (PMC6961920; doi:10.1371/journal.pone.0226801)
Supplement: S1 Dataset — One network is for one school class and one time period. The networks are in matrix form. Each matrix is in its own file (.csv format). (ZIP) [file pone.0226801.s001.zip]

Archive with 44 entries (44 files):
- Data/CLASSID01_TP01.csv
- Data/CLASSID01_TP02.csv
- Data/CLASSID01_TP03.csv
- Data/CLASSID01_TP04.csv
- Data/CLASSID010_TP01.csv
- Data/CLASSID010_TP02.csv
- Data/CLASSID010_TP03.csv
- Data/CLASSID010_TP04.csv
- Data/CLASSID011_TP01.csv
- Data/CLASSID011_TP02.csv
- Data/CLASSID011_TP03.csv
- Data/CLASSID011_TP04.csv
- Data/CLASSID02_TP01.csv
- Data/CLASSID02_TP02.csv
- Data/CLASSID02_TP03.csv
- Data/CLASSID02_TP04.csv
- Data/CLASSID03_TP01.csv
- Data/CLASSID03_TP02.csv
- Data/CLASSID03_TP03.csv
- Data/CLASSID03_TP04.csv
- Data/CLASSID04_TP01.csv
- Data/CLASSID04_TP02.csv
- Data/CLASSID04_TP03.csv
- Data/CLASSID04_TP04.csv
- Data/CLASSID05_TP01.csv
- Data/CLASSID05_TP02.csv
- Data/CLASSID05_TP03.csv
- Data/CLASSID05_TP04.csv
- Data/CLASSID06_TP01.csv
- Data/CLASSID06_TP02.csv
- Data/CLASSID06_TP03.csv
- Data/CLASSID06_TP04.csv
- Data/CLASSID07_TP01.csv
- Data/CLASSID07_TP02.csv
- Data/CLASSID07_TP03.csv
- Data/CLASSID07_TP04.csv
- Data/CLASSID08_TP01.csv
- Data/CLASSID08_TP02.csv
- Data/CLASSID08_TP03.csv
- Data/CLASSID08_TP04.csv
- Data/CLASSID09_TP01.csv
- Data/CLASSID09_TP02.csv
- Data/CLASSID09_TP03.csv
- Data/CLASSID09_TP04.csv
