# Supplementary material for: Symmetric core-cohesive blockmodel in preschool children’s interaction networks
Source: PLoS One. 2020 Jan 15;15(1):e0226801. doi: 10.1371/journal.pone.0226801 (PMC6961920; doi:10.1371/journal.pone.0226801)
Supplement: S1 Dataset — One network is for one school class and one time period. The networks are in matrix form. Each matrix is in its own file (.csv format). (ZIP) [file pone.0226801.s001.zip › Data/CLASSID01_TP01.csv]

0	13	2	2	3	2	8	0	0	2	2	0	7	2	0	6	0	4	0	0	3
13	0	2	1	8	3	6	1	2	3	1	2	1	1	0	5	4	1	5	3	3
2	2	0	2	8	3	3	0	4	1	1	4	3	3	3	3	3	3	3	1	3
2	1	2	0	1	0	4	0	0	0	1	1	1	1	0	0	0	1	0	2	0
3	8	8	1	0	10	13	0	9	7	5	7	4	5	4	8	4	2	2	0	1
2	3	3	0	10	0	6	4	5	12	0	3	0	5	9	9	3	11	5	9	4
8	6	3	4	13	6	0	2	6	3	1	2	0	1	1	3	4	3	3	0	0
0	1	0	0	0	4	2	0	3	10	0	1	0	2	0	3	5	3	7	10	1
0	2	4	0	9	5	6	3	0	6	4	5	3	1	1	2	3	3	4	2	0
2	3	1	0	7	12	3	10	6	0	3	8	0	1	4	5	5	5	2	17	4
2	1	1	1	5	0	1	0	4	3	0	4	13	4	0	2	3	1	1	0	1
0	2	4	1	7	3	2	1	5	8	4	0	2	4	1	2	1	10	2	8	3
7	1	3	1	4	0	0	0	3	0	13	2	0	1	0	0	2	2	2	0	0
2	1	3	1	5	5	1	2	1	1	4	4	1	0	0	10	2	2	4	5	2
0	0	3	0	4	9	1	0	1	4	0	1	0	0	0	0	0	3	2	0	0
6	5	3	0	8	9	3	3	2	5	2	2	0	10	0	0	6	2	4	3	5
0	4	3	0	4	3	4	5	3	5	3	1	2	2	0	6	0	6	1	2	1
4	1	3	1	2	11	3	3	3	5	1	10	2	2	3	2	6	0	6	20	0
0	5	3	0	2	5	3	7	4	2	1	2	2	4	2	4	1	6	0	5	0
0	3	1	2	0	9	0	10	2	17	0	8	0	5	0	3	2	20	5	0	4
3	3	3	0	1	4	0	1	0	4	1	3	0	2	0	5	1	0	0	4	0
