# Supplementary material for: Symmetric core-cohesive blockmodel in preschool children’s interaction networks
Source: PLoS One. 2020 Jan 15;15(1):e0226801. doi: 10.1371/journal.pone.0226801 (PMC6961920; doi:10.1371/journal.pone.0226801)
Supplement: S1 Dataset — One network is for one school class and one time period. The networks are in matrix form. Each matrix is in its own file (.csv format). (ZIP) [file pone.0226801.s001.zip › Data/CLASSID01_TP02.csv]

0	4	3	0	1	0	1	1	0	0	2	0	0	3	2	2	2	1	0	0
4	0	2	6	0	5	1	0	0	0	1	0	1	1	3	0	0	1	1	0
3	2	0	0	0	1	2	5	1	0	3	0	1	2	3	4	0	1	5	2
0	6	0	0	2	6	1	2	2	0	1	2	1	5	2	2	3	2	1	0
1	0	0	2	0	3	2	4	6	0	12	0	1	4	0	0	7	2	9	1
0	5	1	6	3	0	1	11	0	2	0	2	0	5	1	2	4	1	1	2
1	1	2	1	2	1	0	1	4	0	5	0	2	2	1	2	3	2	3	1
1	0	5	2	4	11	1	0	2	6	4	4	2	5	0	0	0	2	5	0
0	0	1	2	6	0	4	2	0	1	0	0	3	5	2	3	4	1	7	2
0	0	0	0	0	2	0	6	1	0	0	10	1	2	0	2	3	0	0	0
2	1	3	1	12	0	5	4	0	0	0	1	3	2	2	0	4	5	13	1
0	0	0	2	0	2	0	4	0	10	1	0	0	2	0	0	0	2	0	0
0	1	1	1	1	0	2	2	3	1	3	0	0	1	4	0	2	0	0	1
3	1	2	5	4	5	2	5	5	2	2	2	1	0	3	1	4	2	4	3
2	3	3	2	0	1	1	0	2	0	2	0	4	3	0	2	0	3	2	1
2	0	4	2	0	2	2	0	3	2	0	0	0	1	2	0	2	0	0	1
2	0	0	3	7	4	3	0	4	3	4	0	2	4	0	2	0	2	11	1
1	1	1	2	2	1	2	2	1	0	5	2	0	2	3	0	2	0	3	0
0	1	5	1	9	1	3	5	7	0	13	0	0	4	2	0	11	3	0	0
0	0	2	0	1	2	1	0	2	0	1	0	1	3	1	1	1	0	0	0
