# Supplementary material for: Symmetric core-cohesive blockmodel in preschool children’s interaction networks
Source: PLoS One. 2020 Jan 15;15(1):e0226801. doi: 10.1371/journal.pone.0226801 (PMC6961920; doi:10.1371/journal.pone.0226801)
Supplement: S1 Dataset — One network is for one school class and one time period. The networks are in matrix form. Each matrix is in its own file (.csv format). (ZIP) [file pone.0226801.s001.zip › Data/CLASSID01_TP03.csv]

0	1	0	1	2	0	1	1	2	3	0	1	3	0	2	0	0	0	2	0
1	0	0	2	3	0	2	2	0	0	5	5	2	4	1	1	1	2	1	0
0	0	0	1	3	1	4	4	2	3	3	2	3	0	1	1	0	3	0	1
1	2	1	0	5	12	3	3	7	4	6	6	4	3	1	2	0	4	3	1
2	3	3	5	0	1	5	7	2	0	0	1	1	0	3	0	0	0	0	2
0	0	1	12	1	0	1	3	2	0	3	10	5	3	4	5	0	1	4	0
1	2	4	3	5	1	0	5	1	9	3	6	6	0	3	0	3	4	2	3
1	2	4	3	7	3	5	0	3	4	2	1	1	1	1	3	0	1	2	0
2	0	2	7	2	2	1	3	0	4	6	2	1	2	1	3	4	3	2	1
3	0	3	4	0	0	9	4	4	0	0	0	17	0	4	0	0	0	2	2
0	5	3	6	0	3	3	2	6	0	0	3	2	0	2	1	1	5	2	0
1	5	2	6	1	10	6	1	2	0	3	0	2	1	0	5	0	6	5	0
3	2	3	4	1	5	6	1	1	17	2	2	0	0	6	0	1	2	3	4
0	4	0	3	0	3	0	1	2	0	0	1	0	0	0	14	0	0	1	0
2	1	1	1	3	4	3	1	1	4	2	0	6	0	0	1	0	2	4	2
0	1	1	2	0	5	0	3	3	0	1	5	0	14	1	0	0	1	2	0
0	1	0	0	0	0	3	0	4	0	1	0	1	0	0	0	0	1	2	0
0	2	3	4	0	1	4	1	3	0	5	6	2	0	2	1	1	0	0	1
2	1	0	3	0	4	2	2	2	2	2	5	3	1	4	2	2	0	0	2
0	0	1	1	2	0	3	0	1	2	0	0	4	0	2	0	0	1	2	0
