# Supplementary material for: Symmetric core-cohesive blockmodel in preschool children’s interaction networks
Source: PLoS One. 2020 Jan 15;15(1):e0226801. doi: 10.1371/journal.pone.0226801 (PMC6961920; doi:10.1371/journal.pone.0226801)
Supplement: S1 Dataset — One network is for one school class and one time period. The networks are in matrix form. Each matrix is in its own file (.csv format). (ZIP) [file pone.0226801.s001.zip › Data/CLASSID01_TP04.csv]

0	2	5	1	10	3	3	1	1	0	0	7	1	0	1	1	3	0	0
2	0	1	3	0	0	4	0	4	2	2	1	0	0	4	1	0	1	2
5	1	0	4	7	2	2	1	1	0	2	5	1	0	0	1	1	0	0
1	3	4	0	1	0	5	6	4	1	3	2	1	3	0	4	4	0	1
10	0	7	1	0	3	5	3	2	1	2	10	2	1	0	0	4	1	0
3	0	2	0	3	0	3	1	3	3	0	4	0	0	1	2	0	0	2
3	4	2	5	5	3	0	3	0	1	1	2	0	0	7	2	0	0	1
1	0	1	6	3	1	3	0	0	0	3	3	2	0	0	8	0	0	0
1	4	1	4	2	3	0	0	0	3	2	3	0	0	1	0	0	2	3
0	2	0	1	1	3	1	0	3	0	1	1	0	1	3	1	0	0	1
0	2	2	3	2	0	1	3	2	1	0	0	0	1	0	0	0	1	0
7	1	5	2	10	4	2	3	3	1	0	0	2	0	1	2	3	0	0
1	0	1	1	2	0	0	2	0	0	0	2	0	0	0	0	6	0	0
0	0	0	3	1	0	0	0	0	1	1	0	0	0	1	1	0	17	5
1	4	0	0	0	1	7	0	1	3	0	1	0	1	0	0	1	1	0
1	1	1	4	0	2	2	8	0	1	0	2	0	1	0	0	0	0	0
3	0	1	4	4	0	0	0	0	0	0	3	6	0	1	0	0	0	0
0	1	0	0	1	0	0	0	2	0	1	0	0	17	1	0	0	0	3
0	2	0	1	0	2	1	0	3	1	0	0	0	5	0	0	0	3	0
