# Supplementary material for: Symmetric core-cohesive blockmodel in preschool children’s interaction networks
Source: PLoS One. 2020 Jan 15;15(1):e0226801. doi: 10.1371/journal.pone.0226801 (PMC6961920; doi:10.1371/journal.pone.0226801)
Supplement: S1 Dataset — One network is for one school class and one time period. The networks are in matrix form. Each matrix is in its own file (.csv format). (ZIP) [file pone.0226801.s001.zip › Data/CLASSID010_TP01.csv]

0	3	6	1	4	1	36	3	9	6	13	5	1	0	5	9
3	0	1	2	2	0	14	4	13	3	2	2	0	0	17	2
6	1	0	7	20	25	8	1	1	6	23	3	2	0	5	8
1	2	7	0	3	3	3	5	8	9	4	6	5	1	17	18
4	2	20	3	0	21	7	0	2	2	27	1	1	0	2	1
1	0	25	3	21	0	2	2	1	4	18	0	2	0	1	2
36	14	8	3	7	2	0	6	21	4	10	8	1	0	11	3
3	4	1	5	0	2	6	0	19	4	1	3	1	0	7	10
9	13	1	8	2	1	21	19	0	9	5	11	0	1	33	10
6	3	6	9	2	4	4	4	9	0	8	4	3	0	18	8
13	2	23	4	27	18	10	1	5	8	0	5	6	0	7	5
5	2	3	6	1	0	8	3	11	4	5	0	3	0	12	6
1	0	2	5	1	2	1	1	0	3	6	3	0	0	3	4
0	0	0	1	0	0	0	0	1	0	0	0	0	0	1	0
5	17	5	17	2	1	11	7	33	18	7	12	3	1	0	17
9	2	8	18	1	2	3	10	10	8	5	6	4	0	17	0
