# Supplementary material for: Symmetric core-cohesive blockmodel in preschool children’s interaction networks
Source: PLoS One. 2020 Jan 15;15(1):e0226801. doi: 10.1371/journal.pone.0226801 (PMC6961920; doi:10.1371/journal.pone.0226801)
Supplement: S1 Dataset — One network is for one school class and one time period. The networks are in matrix form. Each matrix is in its own file (.csv format). (ZIP) [file pone.0226801.s001.zip › Data/CLASSID010_TP02.csv]

0	0	7	0	5	3	21	2	2	4	4	2	6	3	3
0	0	1	2	0	3	7	11	0	14	4	1	4	8	2
7	1	0	4	20	16	6	3	1	3	2	12	6	3	1
0	2	4	0	1	1	0	1	0	4	2	1	1	4	5
5	0	20	1	0	17	6	0	2	2	3	22	2	1	4
3	3	16	1	17	0	3	1	0	1	2	14	1	1	0
21	7	6	0	6	3	0	4	0	24	0	3	3	7	6
2	11	3	1	0	1	4	0	0	6	2	1	4	7	5
2	0	1	0	2	0	0	0	0	3	9	5	17	1	4
4	14	3	4	2	1	24	6	3	0	5	2	8	21	13
4	4	2	2	3	2	0	2	9	5	0	2	8	3	7
2	1	12	1	22	14	3	1	5	2	2	0	3	1	6
6	4	6	1	2	1	3	4	17	8	8	3	0	2	7
3	8	3	4	1	1	7	7	1	21	3	1	2	0	9
3	2	1	5	4	0	6	5	4	13	7	6	7	9	0
