# Supplementary material for: Symmetric core-cohesive blockmodel in preschool children’s interaction networks
Source: PLoS One. 2020 Jan 15;15(1):e0226801. doi: 10.1371/journal.pone.0226801 (PMC6961920; doi:10.1371/journal.pone.0226801)
Supplement: S1 Dataset — One network is for one school class and one time period. The networks are in matrix form. Each matrix is in its own file (.csv format). (ZIP) [file pone.0226801.s001.zip › Data/CLASSID010_TP03.csv]

0	1	0	9	9	14	2	8	1	3	0	3	5	0	3
1	0	3	2	1	2	10	1	5	2	0	1	3	5	2
0	3	0	1	0	0	1	2	0	0	0	0	1	3	6
9	2	1	0	12	5	0	11	0	3	0	16	5	2	5
9	1	0	12	0	6	1	6	3	1	0	12	6	1	7
14	2	0	5	6	0	1	4	5	3	0	1	3	0	5
2	10	1	0	1	1	0	2	7	1	0	1	1	8	0
8	1	2	11	6	4	2	0	0	1	0	14	10	2	6
1	5	0	0	3	5	7	0	0	3	1	0	3	17	8
3	2	0	3	1	3	1	1	3	0	0	0	2	2	3
0	0	0	0	0	0	0	0	1	0	0	0	0	0	0
3	1	0	16	12	1	1	14	0	0	0	0	1	1	4
5	3	1	5	6	3	1	10	3	2	0	1	0	1	0
0	5	3	2	1	0	8	2	17	2	0	1	1	0	4
3	2	6	5	7	5	0	6	8	3	0	4	0	4	0
