# Supplementary material for: Symmetric core-cohesive blockmodel in preschool children’s interaction networks
Source: PLoS One. 2020 Jan 15;15(1):e0226801. doi: 10.1371/journal.pone.0226801 (PMC6961920; doi:10.1371/journal.pone.0226801)
Supplement: S1 Dataset — One network is for one school class and one time period. The networks are in matrix form. Each matrix is in its own file (.csv format). (ZIP) [file pone.0226801.s001.zip › Data/CLASSID010_TP04.csv]

0	10	25	16	11	88	23	11	9	15	24	14	10	0
10	0	11	8	4	37	50	5	43	19	5	7	38	2
25	11	0	5	1	16	20	8	14	8	5	8	27	0
16	8	5	0	64	20	14	20	6	3	80	18	22	1
11	4	1	64	0	12	2	3	4	3	47	2	6	2
88	37	16	20	12	0	36	16	45	12	24	18	29	3
23	50	20	14	2	36	0	10	50	8	5	7	71	0
11	5	8	20	3	16	10	0	7	16	10	60	18	1
9	43	14	6	4	45	50	7	0	8	6	8	82	0
15	19	8	3	3	12	8	16	8	0	5	14	32	0
24	5	5	80	47	24	5	10	6	5	0	14	19	1
14	7	8	18	2	18	7	60	8	14	14	0	5	2
10	38	27	22	6	29	71	18	82	32	19	5	0	0
0	2	0	1	2	3	0	1	0	0	1	2	0	0
