# Supplementary material for: Symmetric core-cohesive blockmodel in preschool children’s interaction networks
Source: PLoS One. 2020 Jan 15;15(1):e0226801. doi: 10.1371/journal.pone.0226801 (PMC6961920; doi:10.1371/journal.pone.0226801)
Supplement: S1 Dataset — One network is for one school class and one time period. The networks are in matrix form. Each matrix is in its own file (.csv format). (ZIP) [file pone.0226801.s001.zip › Data/CLASSID011_TP02.csv]

0	2	3	2	1	0	2	3	1	3	0	0	5	0	1	0
2	0	1	6	0	0	2	14	0	3	1	3	2	3	2	0
3	1	0	1	3	0	6	1	4	2	0	0	5	0	4	2
2	6	1	0	1	5	5	2	1	12	0	1	3	0	2	1
1	0	3	1	0	0	3	0	5	1	0	1	3	0	2	8
0	0	0	5	0	0	0	1	1	1	1	7	2	3	1	0
2	2	6	5	3	0	0	3	2	2	0	0	4	1	0	3
3	14	1	2	0	1	3	0	1	2	3	3	9	3	4	1
1	0	4	1	5	1	2	1	0	1	0	1	3	0	2	0
3	3	2	12	1	1	2	2	1	0	0	0	1	1	1	1
0	1	0	0	0	1	0	3	0	0	0	2	2	2	1	0
0	3	0	1	1	7	0	3	1	0	2	0	3	1	2	1
5	2	5	3	3	2	4	9	3	1	2	3	0	1	2	1
0	3	0	0	0	3	1	3	0	1	2	1	1	0	3	0
1	2	4	2	2	1	0	4	2	1	1	2	2	3	0	2
0	0	2	1	8	0	3	1	0	1	0	1	1	0	2	0
