# Supplementary material for: Symmetric core-cohesive blockmodel in preschool children’s interaction networks
Source: PLoS One. 2020 Jan 15;15(1):e0226801. doi: 10.1371/journal.pone.0226801 (PMC6961920; doi:10.1371/journal.pone.0226801)
Supplement: S1 Dataset — One network is for one school class and one time period. The networks are in matrix form. Each matrix is in its own file (.csv format). (ZIP) [file pone.0226801.s001.zip › Data/CLASSID011_TP03.csv]

0	3	3	5	1	7	1	0	1	0	0	5	5	2	2
3	0	5	9	0	5	0	13	0	2	4	8	7	2	2
3	5	0	4	3	3	3	1	4	1	0	3	0	2	7
5	9	4	0	0	7	0	9	0	0	5	1	7	2	1
1	0	3	0	0	0	4	0	2	6	1	4	0	2	7
7	5	3	7	0	0	1	5	0	0	4	1	8	3	3
1	0	3	0	4	1	0	2	3	2	0	5	0	4	2
0	13	1	9	0	5	2	0	3	2	11	1	7	1	0
1	0	4	0	2	0	3	3	0	0	1	2	2	8	3
0	2	1	0	6	0	2	2	0	0	1	3	0	0	1
0	4	0	5	1	4	0	11	1	1	0	1	2	3	0
5	8	3	1	4	1	5	1	2	3	1	0	1	2	4
5	7	0	7	0	8	0	7	2	0	2	1	0	1	0
2	2	2	2	2	3	4	1	8	0	3	2	1	0	4
2	2	7	1	7	3	2	0	3	1	0	4	0	4	0
