# Supplementary material for: Symmetric core-cohesive blockmodel in preschool children’s interaction networks
Source: PLoS One. 2020 Jan 15;15(1):e0226801. doi: 10.1371/journal.pone.0226801 (PMC6961920; doi:10.1371/journal.pone.0226801)
Supplement: S1 Dataset — One network is for one school class and one time period. The networks are in matrix form. Each matrix is in its own file (.csv format). (ZIP) [file pone.0226801.s001.zip › Data/CLASSID011_TP04.csv]

0	0	1	8	0	4	0	1	0	3	1	17	2	2	2
0	0	5	13	1	10	7	14	2	8	0	4	1	7	3
1	5	0	8	7	3	24	2	8	4	0	2	4	2	10
8	13	8	0	4	11	6	6	1	24	0	6	5	6	3
0	1	7	4	0	1	8	0	10	0	2	1	6	0	7
4	10	3	11	1	0	2	13	0	13	1	6	3	22	3
0	7	24	6	8	2	0	6	7	6	0	1	10	2	14
1	14	2	6	0	13	6	0	1	11	0	4	1	5	3
0	2	8	1	10	0	7	1	0	3	0	1	2	1	4
3	8	4	24	0	13	6	11	3	0	0	2	1	6	0
1	0	0	0	2	1	0	0	0	0	0	0	1	0	1
17	4	2	6	1	6	1	4	1	2	0	0	1	4	0
2	1	4	5	6	3	10	1	2	1	1	1	0	4	7
2	7	2	6	0	22	2	5	1	6	0	4	4	0	3
2	3	10	3	7	3	14	3	4	0	1	0	7	3	0
