# Supplementary material for: Symmetric core-cohesive blockmodel in preschool children’s interaction networks
Source: PLoS One. 2020 Jan 15;15(1):e0226801. doi: 10.1371/journal.pone.0226801 (PMC6961920; doi:10.1371/journal.pone.0226801)
Supplement: S1 Dataset — One network is for one school class and one time period. The networks are in matrix form. Each matrix is in its own file (.csv format). (ZIP) [file pone.0226801.s001.zip › Data/CLASSID02_TP03.csv]

0	9	3	3	0	2	1	1	1	0	4	2	0	7	8
9	0	0	0	0	2	0	4	1	1	1	0	0	6	4
3	0	0	7	2	1	1	7	3	4	1	0	6	1	2
3	0	7	0	1	2	1	5	1	3	0	0	2	1	1
0	0	2	1	0	2	1	0	1	1	3	0	4	1	1
2	2	1	2	2	0	2	0	1	3	2	1	7	2	2
1	0	1	1	1	2	0	3	2	1	0	3	5	3	2
1	4	7	5	0	0	3	0	0	4	0	0	1	0	1
1	1	3	1	1	1	2	0	0	5	7	0	1	1	2
0	1	4	3	1	3	1	4	5	0	1	1	3	0	1
4	1	1	0	3	2	0	0	7	1	0	1	0	3	5
2	0	0	0	0	1	3	0	0	1	1	0	1	0	6
0	0	6	2	4	7	5	1	1	3	0	1	0	0	1
7	6	1	1	1	2	3	0	1	0	3	0	0	0	8
8	4	2	1	1	2	2	1	2	1	5	6	1	8	0
