# Supplementary material for: Symmetric core-cohesive blockmodel in preschool children’s interaction networks
Source: PLoS One. 2020 Jan 15;15(1):e0226801. doi: 10.1371/journal.pone.0226801 (PMC6961920; doi:10.1371/journal.pone.0226801)
Supplement: S1 Dataset — One network is for one school class and one time period. The networks are in matrix form. Each matrix is in its own file (.csv format). (ZIP) [file pone.0226801.s001.zip › Data/CLASSID02_TP04.csv]

0	13	3	7	3	2	7	8	0	1	0	6	1	2
13	0	3	1	2	2	4	9	0	0	0	5	0	0
3	3	0	4	3	5	3	3	3	4	1	5	7	6
7	1	4	0	2	1	4	7	8	1	0	1	1	3
3	2	3	2	0	5	2	12	11	2	0	5	0	5
2	2	5	1	5	0	7	0	1	22	5	3	4	3
7	4	3	4	2	7	0	1	3	3	0	16	0	1
8	9	3	7	12	0	1	0	12	0	1	9	3	3
0	0	3	8	11	1	3	12	0	1	1	0	7	6
1	0	4	1	2	22	3	0	1	0	1	7	1	2
0	0	1	0	0	5	0	1	1	1	0	1	1	0
6	5	5	1	5	3	16	9	0	7	1	0	5	0
1	0	7	1	0	4	0	3	7	1	1	5	0	2
2	0	6	3	5	3	1	3	6	2	0	0	2	0
