# Supplementary material for: Symmetric core-cohesive blockmodel in preschool children’s interaction networks
Source: PLoS One. 2020 Jan 15;15(1):e0226801. doi: 10.1371/journal.pone.0226801 (PMC6961920; doi:10.1371/journal.pone.0226801)
Supplement: S1 Dataset — One network is for one school class and one time period. The networks are in matrix form. Each matrix is in its own file (.csv format). (ZIP) [file pone.0226801.s001.zip › Data/CLASSID03_TP03.csv]

0	0	0	4	1	2	1	0	1	1	3	0	2	0
0	0	0	0	0	2	0	1	0	2	0	1	1	0
0	0	0	1	4	1	0	0	1	0	1	1	0	3
4	0	1	0	0	8	4	0	0	3	1	0	1	1
1	0	4	0	0	1	0	2	0	0	0	2	3	11
2	2	1	8	1	0	2	3	3	2	7	2	6	3
1	0	0	4	0	2	0	1	0	5	2	0	2	0
0	1	0	0	2	3	1	0	0	1	0	0	2	3
1	0	1	0	0	3	0	0	0	0	0	1	0	0
1	2	0	3	0	2	5	1	0	0	2	1	2	0
3	0	1	1	0	7	2	0	0	2	0	0	4	0
0	1	1	0	2	2	0	0	1	1	0	0	3	2
2	1	0	1	3	6	2	2	0	2	4	3	0	6
0	0	3	1	11	3	0	3	0	0	0	2	6	0
