# Supplementary material for: Symmetric core-cohesive blockmodel in preschool children’s interaction networks
Source: PLoS One. 2020 Jan 15;15(1):e0226801. doi: 10.1371/journal.pone.0226801 (PMC6961920; doi:10.1371/journal.pone.0226801)
Supplement: S1 Dataset — One network is for one school class and one time period. The networks are in matrix form. Each matrix is in its own file (.csv format). (ZIP) [file pone.0226801.s001.zip › Data/CLASSID04_TP02.csv]

0	2	3	5	8	2	10	1	9	0	1	2	8	4	2	0	0	1
2	0	0	1	2	1	0	2	2	13	6	2	1	3	3	5	3	5
3	0	0	3	1	2	0	0	4	0	2	0	1	0	1	0	0	0
5	1	3	0	3	1	2	0	4	0	1	1	8	6	3	1	1	4
8	2	1	3	0	1	9	2	15	0	1	0	7	0	3	1	0	0
2	1	2	1	1	0	0	8	3	2	1	1	4	2	4	2	0	3
10	0	0	2	9	0	0	0	6	0	0	0	5	1	2	0	0	0
1	2	0	0	2	8	0	0	2	5	6	8	2	0	0	5	3	3
9	2	4	4	15	3	6	2	0	0	1	0	6	0	2	1	0	1
0	13	0	0	0	2	0	5	0	0	9	9	1	2	2	6	0	3
1	6	2	1	1	1	0	6	1	9	0	6	0	0	2	14	2	4
2	2	0	1	0	1	0	8	0	9	6	0	0	4	1	9	1	13
8	1	1	8	7	4	5	2	6	1	0	0	0	3	2	0	0	1
4	3	0	6	0	2	1	0	0	2	0	4	3	0	1	3	0	2
2	3	1	3	3	4	2	0	2	2	2	1	2	1	0	1	0	1
0	5	0	1	1	2	0	5	1	6	14	9	0	3	1	0	0	9
0	3	0	1	0	0	0	3	0	0	2	1	0	0	0	0	0	1
1	5	0	4	0	3	0	3	1	3	4	13	1	2	1	9	1	0
