# Supplementary material for: Symmetric core-cohesive blockmodel in preschool children’s interaction networks
Source: PLoS One. 2020 Jan 15;15(1):e0226801. doi: 10.1371/journal.pone.0226801 (PMC6961920; doi:10.1371/journal.pone.0226801)
Supplement: S1 Dataset — One network is for one school class and one time period. The networks are in matrix form. Each matrix is in its own file (.csv format). (ZIP) [file pone.0226801.s001.zip › Data/CLASSID04_TP03.csv]

0	2	7	2	1	2	6	1	7	6	4	1	3	3	2	2	7	1
2	0	6	3	1	3	1	4	1	1	1	6	1	6	0	4	0	0
7	6	0	17	2	7	13	1	4	1	2	1	2	3	1	2	7	0
2	3	17	0	7	7	8	7	2	1	0	3	1	14	2	1	7	0
1	1	2	7	0	4	1	5	8	3	0	6	0	14	7	1	0	0
2	3	7	7	4	0	25	2	1	2	9	2	1	6	4	1	14	0
6	1	13	8	1	25	0	1	0	2	13	0	5	8	1	4	12	2
1	4	1	7	5	2	1	0	5	1	0	26	0	7	7	0	0	0
7	1	4	2	8	1	0	5	0	3	0	1	2	5	15	3	3	0
6	1	1	1	3	2	2	1	3	0	1	0	1	3	1	0	1	0
4	1	2	0	0	9	13	0	0	1	0	0	7	3	0	4	5	0
1	6	1	3	6	2	0	26	1	0	0	0	0	11	3	1	3	0
3	1	2	1	0	1	5	0	2	1	7	0	0	2	2	1	5	0
3	6	3	14	14	6	8	7	5	3	3	11	2	0	1	1	6	0
2	0	1	2	7	4	1	7	15	1	0	3	2	1	0	1	0	0
2	4	2	1	1	1	4	0	3	0	4	1	1	1	1	0	3	1
7	0	7	7	0	14	12	0	3	1	5	3	5	6	0	3	0	1
1	0	0	0	0	0	2	0	0	0	0	0	0	0	0	1	1	0
