# Supplementary material for: Symmetric core-cohesive blockmodel in preschool children’s interaction networks
Source: PLoS One. 2020 Jan 15;15(1):e0226801. doi: 10.1371/journal.pone.0226801 (PMC6961920; doi:10.1371/journal.pone.0226801)
Supplement: S1 Dataset — One network is for one school class and one time period. The networks are in matrix form. Each matrix is in its own file (.csv format). (ZIP) [file pone.0226801.s001.zip › Data/CLASSID04_TP04.csv]

0	2	5	4	3	2	0	3	3	1	2	4	2	3	1	0
2	0	9	2	11	0	11	4	1	6	1	4	1	2	3	1
5	9	0	2	2	0	5	4	2	7	22	7	2	6	3	0
4	2	2	0	2	4	0	4	2	2	5	2	4	6	2	0
3	11	2	2	0	3	15	8	12	7	1	7	0	11	1	2
2	0	0	4	3	0	1	8	4	0	1	1	0	1	0	0
0	11	5	0	15	1	0	4	2	12	4	3	8	3	2	1
3	4	4	4	8	8	4	0	33	4	1	4	3	14	2	2
3	1	2	2	12	4	2	33	0	3	0	4	1	7	1	2
1	6	7	2	7	0	12	4	3	0	5	21	5	5	2	0
2	1	22	5	1	1	4	1	0	5	0	1	4	2	1	0
4	4	7	2	7	1	3	4	4	21	1	0	2	3	0	0
2	1	2	4	0	0	8	3	1	5	4	2	0	3	1	0
3	2	6	6	11	1	3	14	7	5	2	3	3	0	0	0
1	3	3	2	1	0	2	2	1	2	1	0	1	0	0	2
0	1	0	0	2	0	1	2	2	0	0	0	0	0	2	0
