# Supplementary material for: Symmetric core-cohesive blockmodel in preschool children’s interaction networks
Source: PLoS One. 2020 Jan 15;15(1):e0226801. doi: 10.1371/journal.pone.0226801 (PMC6961920; doi:10.1371/journal.pone.0226801)
Supplement: S1 Dataset — One network is for one school class and one time period. The networks are in matrix form. Each matrix is in its own file (.csv format). (ZIP) [file pone.0226801.s001.zip › Data/CLASSID05_TP02.csv]

0	3	2	0	8	4	0	5	7	3	5	3	0	3	0	4	0
3	0	0	0	2	1	5	0	0	5	0	0	7	8	0	4	3
2	0	0	0	3	1	2	3	3	3	4	6	0	1	0	3	0
0	0	0	0	0	0	0	0	1	2	0	0	0	1	0	0	2
8	2	3	0	0	21	1	10	1	1	30	7	2	1	0	0	2
4	1	1	0	21	0	1	2	2	2	40	7	3	2	0	3	0
0	5	2	0	1	1	0	1	0	1	1	1	2	0	0	2	3
5	0	3	0	10	2	1	0	3	0	1	3	0	0	1	1	1
7	0	3	1	1	2	0	3	0	2	5	2	0	3	1	0	1
3	5	3	2	1	2	1	0	2	0	1	0	1	0	0	6	6
5	0	4	0	30	40	1	1	5	1	0	6	4	1	0	3	0
3	0	6	0	7	7	1	3	2	0	6	0	0	1	0	1	0
0	7	0	0	2	3	2	0	0	1	4	0	0	7	0	1	3
3	8	1	1	1	2	0	0	3	0	1	1	7	0	0	5	2
0	0	0	0	0	0	0	1	1	0	0	0	0	0	0	0	1
4	4	3	0	0	3	2	1	0	6	3	1	1	5	0	0	2
0	3	0	2	2	0	3	1	1	6	0	0	3	2	1	2	0
