# Supplementary material for: Symmetric core-cohesive blockmodel in preschool children’s interaction networks
Source: PLoS One. 2020 Jan 15;15(1):e0226801. doi: 10.1371/journal.pone.0226801 (PMC6961920; doi:10.1371/journal.pone.0226801)
Supplement: S1 Dataset — One network is for one school class and one time period. The networks are in matrix form. Each matrix is in its own file (.csv format). (ZIP) [file pone.0226801.s001.zip › Data/CLASSID05_TP03.csv]

0	8	4	1	9	5	14	7	2	11	3	11	2	10
8	0	3	1	7	11	11	4	4	7	3	4	1	7
4	3	0	12	19	6	6	33	24	4	19	2	9	4
1	1	12	0	3	7	4	22	7	6	5	1	0	3
9	7	19	3	0	2	6	8	5	8	16	4	2	4
5	11	6	7	2	0	5	7	8	45	2	5	0	4
14	11	6	4	6	5	0	10	3	9	4	13	8	9
7	4	33	22	8	7	10	0	15	8	15	4	8	3
2	4	24	7	5	8	3	15	0	4	22	2	20	0
11	7	4	6	8	45	9	8	4	0	1	3	0	2
3	3	19	5	16	2	4	15	22	1	0	3	27	1
11	4	2	1	4	5	13	4	2	3	3	0	2	9
2	1	9	0	2	0	8	8	20	0	27	2	0	0
10	7	4	3	4	4	9	3	0	2	1	9	0	0
