# Supplementary material for: Symmetric core-cohesive blockmodel in preschool children’s interaction networks
Source: PLoS One. 2020 Jan 15;15(1):e0226801. doi: 10.1371/journal.pone.0226801 (PMC6961920; doi:10.1371/journal.pone.0226801)
Supplement: S1 Dataset — One network is for one school class and one time period. The networks are in matrix form. Each matrix is in its own file (.csv format). (ZIP) [file pone.0226801.s001.zip › Data/CLASSID05_TP04.csv]

0	4	1	11	11	2	1	2	1	1	12	12	0	0
4	0	3	5	3	4	2	2	1	0	5	5	0	0
1	3	0	0	2	15	2	1	2	1	0	1	1	0
11	5	0	0	1	4	4	4	0	0	0	7	4	1
11	3	2	1	0	0	1	5	1	2	12	7	1	4
2	4	15	4	0	0	0	3	0	2	1	4	0	0
1	2	2	4	1	0	0	7	2	1	1	0	4	4
2	2	1	4	5	3	7	0	8	3	8	2	5	0
1	1	2	0	1	0	2	8	0	2	0	0	8	0
1	0	1	0	2	2	1	3	2	0	4	6	14	1
12	5	0	0	12	1	1	8	0	4	0	2	1	2
12	5	1	7	7	4	0	2	0	6	2	0	3	1
0	0	1	4	1	0	4	5	8	14	1	3	0	2
0	0	0	1	4	0	4	0	0	1	2	1	2	0
