# Supplementary material for: Symmetric core-cohesive blockmodel in preschool children’s interaction networks
Source: PLoS One. 2020 Jan 15;15(1):e0226801. doi: 10.1371/journal.pone.0226801 (PMC6961920; doi:10.1371/journal.pone.0226801)
Supplement: S1 Dataset — One network is for one school class and one time period. The networks are in matrix form. Each matrix is in its own file (.csv format). (ZIP) [file pone.0226801.s001.zip › Data/CLASSID06_TP01.csv]

0	0	1	0	2	0	5	2	4	0	7	0	0	0	2
0	0	0	0	0	1	0	1	1	4	0	3	0	3	0
1	0	0	0	5	0	3	0	0	1	1	1	2	0	6
0	0	0	0	0	0	0	1	0	0	0	0	0	0	0
2	0	5	0	0	0	0	2	1	0	0	0	1	0	7
0	1	0	0	0	0	0	2	0	1	1	0	0	2	0
5	0	3	0	0	0	0	0	1	0	3	4	0	0	0
2	1	0	1	2	2	0	0	0	12	5	4	0	3	0
4	1	0	0	1	0	1	0	0	0	1	1	1	1	2
0	4	1	0	0	1	0	12	0	0	2	5	0	4	0
7	0	1	0	0	1	3	5	1	2	0	1	1	0	6
0	3	1	0	0	0	4	4	1	5	1	0	0	0	1
0	0	2	0	1	0	0	0	1	0	1	0	0	1	2
0	3	0	0	0	2	0	3	1	4	0	0	1	0	0
2	0	6	0	7	0	0	0	2	0	6	1	2	0	0
