# Supplementary material for: Symmetric core-cohesive blockmodel in preschool children’s interaction networks
Source: PLoS One. 2020 Jan 15;15(1):e0226801. doi: 10.1371/journal.pone.0226801 (PMC6961920; doi:10.1371/journal.pone.0226801)
Supplement: S1 Dataset — One network is for one school class and one time period. The networks are in matrix form. Each matrix is in its own file (.csv format). (ZIP) [file pone.0226801.s001.zip › Data/CLASSID06_TP02.csv]

0	0	3	3	0	14	1	4	0	6	2	9	0	10	3
0	0	0	0	3	3	6	2	3	0	0	0	5	0	5
3	0	0	10	0	5	1	7	1	7	0	3	1	2	0
3	0	10	0	0	3	2	1	2	0	1	2	2	1	0
0	3	0	0	0	0	2	0	2	0	1	0	5	0	12
14	3	5	3	0	0	1	4	1	7	2	11	1	6	0
1	6	1	2	2	1	0	3	15	4	7	1	1	1	3
4	2	7	1	0	4	3	0	3	3	0	0	3	5	0
0	3	1	2	2	1	15	3	0	3	4	2	3	2	2
6	0	7	0	0	7	4	3	3	0	2	1	2	2	0
2	0	0	1	1	2	7	0	4	2	0	2	3	1	0
9	0	3	2	0	11	1	0	2	1	2	0	1	5	1
0	5	1	2	5	1	1	3	3	2	3	1	0	2	1
10	0	2	1	0	6	1	5	2	2	1	5	2	0	0
3	5	0	0	12	0	3	0	2	0	0	1	1	0	0
