# Supplementary material for: Symmetric core-cohesive blockmodel in preschool children’s interaction networks
Source: PLoS One. 2020 Jan 15;15(1):e0226801. doi: 10.1371/journal.pone.0226801 (PMC6961920; doi:10.1371/journal.pone.0226801)
Supplement: S1 Dataset — One network is for one school class and one time period. The networks are in matrix form. Each matrix is in its own file (.csv format). (ZIP) [file pone.0226801.s001.zip › Data/CLASSID06_TP03.csv]

0	1	25	29	14	4	13	3	5	7	2	0	9	2
1	0	19	7	2	14	6	14	7	3	34	7	5	27
25	19	0	24	10	3	19	4	6	8	12	1	11	4
29	7	24	0	15	3	8	3	6	12	1	0	30	5
14	2	10	15	0	1	37	4	18	3	0	5	11	7
4	14	3	3	1	0	2	31	5	1	29	13	4	10
13	6	19	8	37	2	0	2	22	15	3	2	10	12
3	14	4	3	4	31	2	0	0	8	24	35	4	12
5	7	6	6	18	5	22	0	0	8	5	4	8	3
7	3	8	12	3	1	15	8	8	0	3	7	17	5
2	34	12	1	0	29	3	24	5	3	0	6	2	16
0	7	1	0	5	13	2	35	4	7	6	0	5	6
9	5	11	30	11	4	10	4	8	17	2	5	0	6
2	27	4	5	7	10	12	12	3	5	16	6	6	0
