# Supplementary material for: Symmetric core-cohesive blockmodel in preschool children’s interaction networks
Source: PLoS One. 2020 Jan 15;15(1):e0226801. doi: 10.1371/journal.pone.0226801 (PMC6961920; doi:10.1371/journal.pone.0226801)
Supplement: S1 Dataset — One network is for one school class and one time period. The networks are in matrix form. Each matrix is in its own file (.csv format). (ZIP) [file pone.0226801.s001.zip › Data/CLASSID06_TP04.csv]

0	2	9	2	14	1	31	2	3	2	6	3	4	4
2	0	6	5	2	13	0	6	19	2	0	0	3	2
9	6	0	1	9	10	6	2	11	2	18	6	1	8
2	5	1	0	0	7	0	1	20	5	1	6	4	0
14	2	9	0	0	0	11	1	3	3	14	1	0	4
1	13	10	7	0	0	0	4	9	1	3	8	2	0
31	0	6	0	11	0	0	0	1	1	12	1	2	14
2	6	2	1	1	4	0	0	4	3	0	10	19	3
3	19	11	20	3	9	1	4	0	3	2	4	6	0
2	2	2	5	3	1	1	3	3	0	2	1	10	7
6	0	18	1	14	3	12	0	2	2	0	3	1	6
3	0	6	6	1	8	1	10	4	1	3	0	15	1
4	3	1	4	0	2	2	19	6	10	1	15	0	17
4	2	8	0	4	0	14	3	0	7	6	1	17	0
