# Supplementary material for: Symmetric core-cohesive blockmodel in preschool children’s interaction networks
Source: PLoS One. 2020 Jan 15;15(1):e0226801. doi: 10.1371/journal.pone.0226801 (PMC6961920; doi:10.1371/journal.pone.0226801)
Supplement: S1 Dataset — One network is for one school class and one time period. The networks are in matrix form. Each matrix is in its own file (.csv format). (ZIP) [file pone.0226801.s001.zip › Data/CLASSID07_TP01.csv]

0	6	6	1	4	0	2	0	7	3	10	1	1	1	2	1	0	9	4	2	4
6	0	3	0	2	0	2	0	4	1	5	1	0	4	1	1	0	7	2	3	5
6	3	0	1	3	1	0	0	2	0	2	2	0	3	1	0	0	4	0	5	4
1	0	1	0	3	3	1	2	1	4	1	11	0	7	7	6	0	0	4	0	0
4	2	3	3	0	0	0	0	4	0	0	4	1	8	2	1	0	2	2	2	0
0	0	1	3	0	0	0	2	0	2	1	3	0	1	2	1	0	1	0	3	0
2	2	0	1	0	0	0	0	0	0	5	0	1	1	0	1	0	7	2	0	0
0	0	0	2	0	2	0	0	0	4	0	1	0	8	2	2	0	0	1	0	0
7	4	2	1	4	0	0	0	0	1	3	0	2	1	0	0	0	3	1	7	6
3	1	0	4	0	2	0	4	1	0	1	4	0	1	6	5	0	1	1	0	5
10	5	2	1	0	1	5	0	3	1	0	0	3	2	0	0	0	1	4	5	1
1	1	2	11	4	3	0	1	0	4	0	0	0	7	3	10	0	3	0	0	2
1	0	0	0	1	0	1	0	2	0	3	0	0	0	0	0	0	0	0	3	0
1	4	3	7	8	1	1	8	1	1	2	7	0	0	2	0	1	2	0	0	4
2	1	1	7	2	2	0	2	0	6	0	3	0	2	0	2	0	1	1	0	1
1	1	0	6	1	1	1	2	0	5	0	10	0	0	2	0	0	2	0	0	3
0	0	0	0	0	0	0	0	0	0	0	0	0	1	0	0	0	2	0	0	0
9	7	4	0	2	1	7	0	3	1	1	3	0	2	1	2	2	0	0	2	0
4	2	0	4	2	0	2	1	1	1	4	0	0	0	1	0	0	0	0	0	3
2	3	5	0	2	3	0	0	7	0	5	0	3	0	0	0	0	2	0	0	0
4	5	4	0	0	0	0	0	6	5	1	2	0	4	1	3	0	0	3	0	0
