# Supplementary material for: Symmetric core-cohesive blockmodel in preschool children’s interaction networks
Source: PLoS One. 2020 Jan 15;15(1):e0226801. doi: 10.1371/journal.pone.0226801 (PMC6961920; doi:10.1371/journal.pone.0226801)
Supplement: S1 Dataset — One network is for one school class and one time period. The networks are in matrix form. Each matrix is in its own file (.csv format). (ZIP) [file pone.0226801.s001.zip › Data/CLASSID07_TP02.csv]

0	4	2	2	4	0	2	2	3	4	7	3	7	0	0	1	8	1	2
4	0	0	0	1	2	1	4	2	0	0	4	4	1	0	4	0	4	0
2	0	0	3	4	0	0	2	2	3	2	1	0	1	0	2	4	2	4
2	0	3	0	3	0	0	8	2	0	8	0	9	7	0	3	4	0	2
4	1	4	3	0	0	0	5	1	2	2	4	5	2	2	4	2	1	4
0	2	0	0	0	0	0	1	1	0	6	0	8	4	1	0	0	0	2
2	1	0	0	0	0	0	3	0	9	0	4	1	0	2	6	5	1	3
2	4	2	8	5	1	3	0	1	9	0	5	2	0	0	5	5	9	5
3	2	2	2	1	1	0	1	0	0	3	0	5	6	1	2	2	3	2
4	0	3	0	2	0	9	9	0	0	2	16	1	1	2	7	3	4	0
7	0	2	8	2	6	0	0	3	2	0	0	6	4	0	1	6	0	4
3	4	1	0	4	0	4	5	0	16	0	0	0	0	1	6	2	5	2
7	4	0	9	5	8	1	2	5	1	6	0	0	2	2	2	2	1	2
0	1	1	7	2	4	0	0	6	1	4	0	2	0	1	3	6	0	2
0	0	0	0	2	1	2	0	1	2	0	1	2	1	0	0	2	1	2
1	4	2	3	4	0	6	5	2	7	1	6	2	3	0	0	6	0	3
8	0	4	4	2	0	5	5	2	3	6	2	2	6	2	6	0	2	6
1	4	2	0	1	0	1	9	3	4	0	5	1	0	1	0	2	0	1
2	0	4	2	4	2	3	5	2	0	4	2	2	2	2	3	6	1	0
