# Supplementary material for: Symmetric core-cohesive blockmodel in preschool children’s interaction networks
Source: PLoS One. 2020 Jan 15;15(1):e0226801. doi: 10.1371/journal.pone.0226801 (PMC6961920; doi:10.1371/journal.pone.0226801)
Supplement: S1 Dataset — One network is for one school class and one time period. The networks are in matrix form. Each matrix is in its own file (.csv format). (ZIP) [file pone.0226801.s001.zip › Data/CLASSID07_TP04.csv]

0	8	4	1	2	1	3	0	18	6	0	1	1	4	7	0
8	0	2	5	2	5	11	3	4	1	6	4	10	9	1	1
4	2	0	1	9	2	10	1	3	4	4	3	8	6	9	4
1	5	1	0	8	0	3	9	2	14	8	9	2	9	3	6
2	2	9	8	0	1	2	4	5	7	8	2	2	1	7	3
1	5	2	0	1	0	6	3	2	0	4	0	7	1	1	1
3	11	10	3	2	6	0	5	1	1	2	3	9	0	3	4
0	3	1	9	4	3	5	0	2	9	8	10	7	8	2	3
18	4	3	2	5	2	1	2	0	5	2	1	3	1	12	2
6	1	4	14	7	0	1	9	5	0	5	1	0	5	7	5
0	6	4	8	8	4	2	8	2	5	0	2	6	11	0	6
1	4	3	9	2	0	3	10	1	1	2	0	2	4	3	4
1	10	8	2	2	7	9	7	3	0	6	2	0	3	2	0
4	9	6	9	1	1	0	8	1	5	11	4	3	0	3	6
7	1	9	3	7	1	3	2	12	7	0	3	2	3	0	2
0	1	4	6	3	1	4	3	2	5	6	4	0	6	2	0
