# Supplementary material for: Symmetric core-cohesive blockmodel in preschool children’s interaction networks
Source: PLoS One. 2020 Jan 15;15(1):e0226801. doi: 10.1371/journal.pone.0226801 (PMC6961920; doi:10.1371/journal.pone.0226801)
Supplement: S1 Dataset — One network is for one school class and one time period. The networks are in matrix form. Each matrix is in its own file (.csv format). (ZIP) [file pone.0226801.s001.zip › Data/CLASSID08_TP01.csv]

0	2	9	1	5	1	3	0	1	0	1	0	1	0	1	0	0	0
2	0	0	2	1	2	3	2	2	1	5	3	2	2	1	0	0	0
9	0	0	0	14	1	4	3	4	0	1	0	0	1	0	1	1	0
1	2	0	0	3	2	0	3	1	1	3	0	0	2	3	1	0	1
5	1	14	3	0	5	2	0	9	3	0	4	2	0	1	0	0	0
1	2	1	2	5	0	0	2	1	0	1	1	1	0	0	1	1	0
3	3	4	0	2	0	0	0	2	0	0	0	0	0	0	0	2	0
0	2	3	3	0	2	0	0	2	3	0	1	3	12	0	6	0	2
1	2	4	1	9	1	2	2	0	0	2	2	0	1	2	0	1	0
0	1	0	1	3	0	0	3	0	0	0	0	2	0	1	1	0	0
1	5	1	3	0	1	0	0	2	0	0	1	1	3	3	0	1	0
0	3	0	0	4	1	0	1	2	0	1	0	0	3	1	1	1	1
1	2	0	0	2	1	0	3	0	2	1	0	0	4	4	5	3	0
0	2	1	2	0	0	0	12	1	0	3	3	4	0	13	3	0	1
1	1	0	3	1	0	0	0	2	1	3	1	4	13	0	0	1	1
0	0	1	1	0	1	0	6	0	1	0	1	5	3	0	0	0	0
0	0	1	0	0	1	2	0	1	0	1	1	3	0	1	0	0	0
0	0	0	1	0	0	0	2	0	0	0	1	0	1	1	0	0	0
