# Supplementary material for: Symmetric core-cohesive blockmodel in preschool children’s interaction networks
Source: PLoS One. 2020 Jan 15;15(1):e0226801. doi: 10.1371/journal.pone.0226801 (PMC6961920; doi:10.1371/journal.pone.0226801)
Supplement: S1 Dataset — One network is for one school class and one time period. The networks are in matrix form. Each matrix is in its own file (.csv format). (ZIP) [file pone.0226801.s001.zip › Data/CLASSID08_TP02.csv]

0	4	14	0	7	1	8	0	1	0	1	3	0	0	0	0	0	0
4	0	6	1	3	2	5	0	7	0	2	16	2	0	0	1	2	1
14	6	0	2	15	5	17	0	7	0	5	4	0	0	0	1	0	0
0	1	2	0	2	2	2	3	0	0	3	2	3	3	2	2	0	1
7	3	15	2	0	5	13	0	5	0	2	6	1	0	0	0	0	0
1	2	5	2	5	0	3	0	3	0	1	4	1	1	0	0	2	0
8	5	17	2	13	3	0	0	9	0	5	3	2	0	0	0	0	0
0	0	0	3	0	0	0	0	0	1	2	3	3	5	7	29	1	5
1	7	7	0	5	3	9	0	0	0	7	3	4	0	0	1	0	0
0	0	0	0	0	0	0	1	0	0	2	0	1	0	0	2	1	0
1	2	5	3	2	1	5	2	7	2	0	1	3	0	0	0	1	1
3	16	4	2	6	4	3	3	3	0	1	0	1	0	0	1	1	1
0	2	0	3	1	1	2	3	4	1	3	1	0	4	0	3	10	2
0	0	0	3	0	1	0	5	0	0	0	0	4	0	14	3	0	3
0	0	0	2	0	0	0	7	0	0	0	0	0	14	0	3	0	6
0	1	1	2	0	0	0	29	1	2	0	1	3	3	3	0	2	3
0	2	0	0	0	2	0	1	0	1	1	1	10	0	0	2	0	3
0	1	0	1	0	0	0	5	0	0	1	1	2	3	6	3	3	0
