# Supplementary material for: Symmetric core-cohesive blockmodel in preschool children’s interaction networks
Source: PLoS One. 2020 Jan 15;15(1):e0226801. doi: 10.1371/journal.pone.0226801 (PMC6961920; doi:10.1371/journal.pone.0226801)
Supplement: S1 Dataset — One network is for one school class and one time period. The networks are in matrix form. Each matrix is in its own file (.csv format). (ZIP) [file pone.0226801.s001.zip › Data/CLASSID08_TP03.csv]

0	1	2	2	3	2	3	1	0	4	0	0	0	0	0	2
1	0	1	2	0	2	2	1	1	2	2	0	0	0	0	0
2	1	0	0	2	0	6	0	3	4	1	0	0	0	1	0
2	2	0	0	0	1	0	3	1	5	3	1	4	4	0	0
3	0	2	0	0	0	8	1	8	0	1	1	0	2	2	1
2	2	0	1	0	0	2	2	0	2	1	0	0	1	0	2
3	2	6	0	8	2	0	1	1	1	0	0	0	0	0	0
1	1	0	3	1	2	1	0	1	2	3	5	2	16	2	2
0	1	3	1	8	0	1	1	0	1	1	0	0	2	1	0
4	2	4	5	0	2	1	2	1	0	3	0	1	1	1	1
0	2	1	3	1	1	0	3	1	3	0	0	0	0	1	0
0	0	0	1	1	0	0	5	0	0	0	0	10	1	0	0
0	0	0	4	0	0	0	2	0	1	0	10	0	3	0	0
0	0	0	4	2	1	0	16	2	1	0	1	3	0	0	1
0	0	1	0	2	0	0	2	1	1	1	0	0	0	0	0
2	0	0	0	1	2	0	2	0	1	0	0	0	1	0	0
