# Supplementary material for: Symmetric core-cohesive blockmodel in preschool children’s interaction networks
Source: PLoS One. 2020 Jan 15;15(1):e0226801. doi: 10.1371/journal.pone.0226801 (PMC6961920; doi:10.1371/journal.pone.0226801)
Supplement: S1 Dataset — One network is for one school class and one time period. The networks are in matrix form. Each matrix is in its own file (.csv format). (ZIP) [file pone.0226801.s001.zip › Data/CLASSID08_TP04.csv]

0	1	10	0	13	4	10	0	3	1	2	0	0	1	0	2
1	0	7	8	3	10	9	6	4	5	23	3	3	4	1	5
10	7	0	2	14	2	15	0	2	4	3	1	2	0	0	3
0	8	2	0	2	6	1	17	0	9	4	13	2	14	1	1
13	3	14	2	0	5	11	0	9	1	7	1	2	0	1	1
4	10	2	6	5	0	4	8	4	5	6	7	7	8	0	6
10	9	15	1	11	4	0	0	6	6	5	0	1	1	2	4
0	6	0	17	0	8	0	0	5	4	6	42	4	48	1	1
3	4	2	0	9	4	6	5	0	1	1	5	0	4	0	0
1	5	4	9	1	5	6	4	1	0	2	0	3	8	1	1
2	23	3	4	7	6	5	6	1	2	0	6	5	9	2	7
0	3	1	13	1	7	0	42	5	0	6	0	3	16	0	0
0	3	2	2	2	7	1	4	0	3	5	3	0	4	2	0
1	4	0	14	0	8	1	48	4	8	9	16	4	0	1	0
0	1	0	1	1	0	2	1	0	1	2	0	2	1	0	2
2	5	3	1	1	6	4	1	0	1	7	0	0	0	2	0
