# Supplementary material for: Symmetric core-cohesive blockmodel in preschool children’s interaction networks
Source: PLoS One. 2020 Jan 15;15(1):e0226801. doi: 10.1371/journal.pone.0226801 (PMC6961920; doi:10.1371/journal.pone.0226801)
Supplement: S1 Dataset — One network is for one school class and one time period. The networks are in matrix form. Each matrix is in its own file (.csv format). (ZIP) [file pone.0226801.s001.zip › Data/CLASSID09_TP01.csv]

0	3	4	3	0	6	1	4	6	14	2	2	2	4	7	10	1	7
3	0	6	1	1	9	4	2	9	10	1	1	6	3	2	2	3	1
4	6	0	0	0	11	1	0	2	12	0	1	0	0	2	6	0	2
3	1	0	0	0	12	0	1	2	10	1	0	0	1	0	5	0	0
0	1	0	0	0	0	0	1	2	0	0	0	0	0	0	0	0	0
6	9	11	12	0	0	3	1	11	31	2	8	2	0	1	5	1	2
1	4	1	0	0	3	0	0	2	1	0	1	4	4	1	5	0	3
4	2	0	1	1	1	0	0	0	5	0	1	1	1	3	0	0	2
6	9	2	2	2	11	2	0	0	5	3	3	0	1	1	0	0	2
14	10	12	10	0	31	1	5	5	0	1	4	2	1	2	10	1	0
2	1	0	1	0	2	0	0	3	1	0	1	16	2	0	1	1	4
2	1	1	0	0	8	1	1	3	4	1	0	2	3	0	6	1	4
2	6	0	0	0	2	4	1	0	2	16	2	0	5	2	4	1	6
4	3	0	1	0	0	4	1	1	1	2	3	5	0	4	11	3	8
7	2	2	0	0	1	1	3	1	2	0	0	2	4	0	6	1	7
10	2	6	5	0	5	5	0	0	10	1	6	4	11	6	0	0	4
1	3	0	0	0	1	0	0	0	1	1	1	1	3	1	0	0	0
7	1	2	0	0	2	3	2	2	0	4	4	6	8	7	4	0	0
