# Supplementary material for: Symmetric core-cohesive blockmodel in preschool children’s interaction networks
Source: PLoS One. 2020 Jan 15;15(1):e0226801. doi: 10.1371/journal.pone.0226801 (PMC6961920; doi:10.1371/journal.pone.0226801)
Supplement: S1 Dataset — One network is for one school class and one time period. The networks are in matrix form. Each matrix is in its own file (.csv format). (ZIP) [file pone.0226801.s001.zip › Data/CLASSID09_TP02.csv]

0	0	4	0	1	0	0	3	3	4	0	1	0	0	0	1	0	1
0	0	1	22	3	0	9	2	2	1	0	5	1	2	4	1	1	0
4	1	0	1	8	0	0	1	8	0	0	0	0	0	1	0	0	1
0	22	1	0	0	0	7	1	3	0	0	8	2	1	3	1	2	0
1	3	8	0	0	1	1	6	14	6	4	0	0	0	1	1	0	6
0	0	0	0	1	0	1	0	0	0	1	1	1	0	0	1	0	0
0	9	0	7	1	1	0	0	2	0	0	1	2	1	5	1	0	0
3	2	1	1	6	0	0	0	3	4	3	1	0	1	0	0	0	4
3	2	8	3	14	0	2	3	0	3	7	1	1	0	1	2	0	9
4	1	0	0	6	0	0	4	3	0	3	2	0	0	0	1	1	10
0	0	0	0	4	1	0	3	7	3	0	1	0	1	0	2	1	4
1	5	0	8	0	1	1	1	1	2	1	0	5	4	7	12	4	0
0	1	0	2	0	1	2	0	1	0	0	5	0	4	13	5	1	0
0	2	0	1	0	0	1	1	0	0	1	4	4	0	5	8	3	0
0	4	1	3	1	0	5	0	1	0	0	7	13	5	0	7	2	0
1	1	0	1	1	1	1	0	2	1	2	12	5	8	7	0	4	0
0	1	0	2	0	0	0	0	0	1	1	4	1	3	2	4	0	0
1	0	1	0	6	0	0	4	9	10	4	0	0	0	0	0	0	0
