# Supplementary material for: Symmetric core-cohesive blockmodel in preschool children’s interaction networks
Source: PLoS One. 2020 Jan 15;15(1):e0226801. doi: 10.1371/journal.pone.0226801 (PMC6961920; doi:10.1371/journal.pone.0226801)
Supplement: S1 Dataset — One network is for one school class and one time period. The networks are in matrix form. Each matrix is in its own file (.csv format). (ZIP) [file pone.0226801.s001.zip › Data/CLASSID09_TP03.csv]

0	3	13	2	0	3	3	2	0	0	0	2	2	0	1	1
3	0	7	19	2	0	8	1	1	0	0	3	0	0	1	4
13	7	0	9	3	2	3	3	0	2	1	0	1	1	0	2
2	19	9	0	7	1	6	2	2	1	0	1	1	1	0	2
0	2	3	7	0	0	2	1	2	2	1	3	1	0	0	1
3	0	2	1	0	0	1	0	1	0	0	0	0	1	2	2
3	8	3	6	2	1	0	0	2	0	2	2	7	0	0	2
2	1	3	2	1	0	0	0	1	11	1	1	1	3	1	3
0	1	0	2	2	1	2	1	0	0	0	2	4	2	4	5
0	0	2	1	2	0	0	11	0	0	0	0	2	6	2	4
0	0	1	0	1	0	2	1	0	0	0	0	10	3	0	0
2	3	0	1	3	0	2	1	2	0	0	0	4	0	0	2
2	0	1	1	1	0	7	1	4	2	10	4	0	1	2	0
0	0	1	1	0	1	0	3	2	6	3	0	1	0	2	2
1	1	0	0	0	2	0	1	4	2	0	0	2	2	0	1
1	4	2	2	1	2	2	3	5	4	0	2	0	2	1	0
