# Supplementary material for: Symmetric core-cohesive blockmodel in preschool children’s interaction networks
Source: PLoS One. 2020 Jan 15;15(1):e0226801. doi: 10.1371/journal.pone.0226801 (PMC6961920; doi:10.1371/journal.pone.0226801)
Supplement: S1 Dataset — One network is for one school class and one time period. The networks are in matrix form. Each matrix is in its own file (.csv format). (ZIP) [file pone.0226801.s001.zip › Data/CLASSID09_TP04.csv]

0	10	44	14	9	7	15	4	4	2	4	4	3	3	8
10	0	18	23	12	7	24	2	11	0	3	5	2	3	5
44	18	0	13	7	3	18	2	8	3	5	4	0	0	6
14	23	13	0	3	7	19	2	6	2	6	5	0	0	10
9	12	7	3	0	2	21	2	11	0	6	7	3	1	2
7	7	3	7	2	0	3	2	3	3	8	1	6	1	6
15	24	18	19	21	3	0	1	17	2	9	9	4	3	7
4	2	2	2	2	2	1	0	6	18	4	4	6	3	14
4	11	8	6	11	3	17	6	0	0	16	9	7	8	8
2	0	3	2	0	3	2	18	0	0	5	5	6	1	11
4	3	5	6	6	8	9	4	16	5	0	64	15	2	2
4	5	4	5	7	1	9	4	9	5	64	0	12	2	3
3	2	0	0	3	6	4	6	7	6	15	12	0	1	6
3	3	0	0	1	1	3	3	8	1	2	2	1	0	8
8	5	6	10	2	6	7	14	8	11	2	3	6	8	0
