# Supplementary material for: Symmetric core-cohesive blockmodel in preschool children’s interaction networks
Source: PLoS One. 2020 Jan 15;15(1):e0226801. doi: 10.1371/journal.pone.0226801 (PMC6961920; doi:10.1371/journal.pone.0226801)
Supplement: S2 Dataset — One network is for one school class and one time period. The networks are in matrix form. Each matrix is in its own file (.csv format). (ZIP) [file pone.0226801.s002.zip › DataBinarized/CLASSID05_TP01.csv]

0	1	0	0	1	1	1	1	1	0	1	1	0	1	0	1	0
1	0	1	1	1	0	1	1	1	1	1	0	1	1	0	1	1
0	1	0	1	1	1	0	1	1	0	0	1	1	1	0	1	0
0	1	1	0	0	1	1	1	0	1	0	1	1	1	0	1	1
1	1	1	0	0	1	1	1	1	1	1	0	1	0	1	0	0
1	0	1	1	1	0	1	1	1	1	1	1	1	1	0	0	0
1	1	0	1	1	1	0	0	1	1	1	0	0	0	0	1	0
1	1	1	1	1	1	0	0	1	0	0	0	0	0	0	1	0
1	1	1	0	1	1	1	1	0	0	1	1	0	1	1	0	0
0	1	0	1	1	1	1	0	0	0	1	0	1	1	0	1	1
1	1	0	0	1	1	1	0	1	1	0	1	1	1	0	0	0
1	0	1	1	0	1	0	0	1	0	1	0	0	0	0	0	0
0	1	1	1	1	1	0	0	0	1	1	0	0	1	0	1	0
1	1	1	1	0	1	0	0	1	1	1	0	1	0	0	1	1
0	0	0	0	1	0	0	0	1	0	0	0	0	0	0	0	1
1	1	1	1	0	0	1	1	0	1	0	0	1	1	0	0	1
0	1	0	1	0	0	0	0	0	1	0	0	0	1	1	1	0
